# Supplementary material for: A deep learning backcasting approach to the electrolyte, metabolite, and acid-base parameters that predict risk in ICU patients
Source: PLoS One. 2020 Dec 17;15(12):e0242878. doi: 10.1371/journal.pone.0242878 (PMC7746262; doi:10.1371/journal.pone.0242878)
Supplement: S1 Appendix — (TXT) [file pone.0242878.s001.txt]

The R-based interactive web applications for this paper can be found at the following address: https://albiondervishi.shinyapps.io/LEMA/
